# Supplementary material for: A Bayesian Approach to Real-Time Monitoring and Forecasting of Chinese Foodborne Diseases
Source: Int J Environ Res Public Health. 2018 Aug 13;15(8):1740. doi: 10.3390/ijerph15081740 (PMC6121893; doi:10.3390/ijerph15081740)
Supplement: Supplementary file 1 [file ijerph-15-01740-s001.zip]

Archive with 3 entries (2 files):
- S1 NowcastAnimation.pdf
- __MACOSX/
- __MACOSX/._S1 NowcastAnimation.pdf
